# Supplementary material for: Promising effects of xanthine oxidase inhibition by allopurinol on autonomic heart regulation estimated by heart rate variability (HRV) analysis in rats exposed to hypoxia and hyperoxia
Source: PLoS One. 2018 Feb 12;13(2):e0192781. doi: 10.1371/journal.pone.0192781 (PMC5809044; doi:10.1371/journal.pone.0192781)
Supplement: S1 Appendix — (XLSX) [file pone.0192781.s001.xlsx]

## Sheet: HR
	norm ctr	hypo crt	hiper ctr	recov ctr	norm AGB	hypo AGB	hiper AGB	recov AGB	norm low	hypo low	hiper low	recov low	norm high	hypo high	hiper high	recov high
	361.691	273.548	276.455	287.048	336.009	348.557	331.336	384.535	334.105	281.975	289.428	314.389	332.148	408.004	301.299	299.181
	278.299	298.121	240.775	266.879	281.221	261.201	261.207	272.733	299.068	230.454	279.162	262.362	324.32	248.64	266.42	299.719
	334.107	336.823	273.881	293.297	344.121	292.19	267.928	334.542	306.177	293.987	280.474	297.831	364.584	290.282	285.275	328.4
	307.192	287.35	275.913	308.736	367.242	320.41	297.208	303.184	316.154	249.035	266.459	281.015	387.642	270.586	284.039	338.666
	363.38	347.534	282.226	293.339	343.601	286.354	292.134	309.243	330.755	274.189	278.93	272.22	339.475	271.031	276.18	305.559
	315.134	287.111	282.677	307.733	344.918	275.974	263.824	260.873	308.502	244.136	245.487	258.201	335.558	306.282	281.461	322.258
	325.868	298.326	259.239	273.714	320.412	256.849	246.624	268.219	336.101	211.337	255.883	270.166	309.068	218.353	257.677	288.122
	273.011	231.345	275.612	275.85	330.698	261.987	270.407	266.876	305.199	231.586	259.071	277.584	376.853	223.555	275.475	300.062
average	319.835	295.02	270.847	288.324	333.528	287.94	278.834	300.026	317.007	252.087	269.362	279.221	346.206	279.592	278.478	310.246

## Sheet: RRi
	norm ctr	hypo crt	hiper ctr	recov ctr	norm AGB	hypo AGB	hiper AGB	recov AGB	norm low	hypo low	hiper low	recov low	norm high	hypo high	hiper high	recov high
	166.143	219.451	217.094	209.251	178.741	172.275	181.144	156.102	179.988	212.891	207.449	191.221	181.072	147.151	199.61	200.91
	215.989	201.717	249.748	225.394	213.447	231.106	229.882	220.194	200.809	262.111	215.065	228.93	185.315	243.073	225.308	200.468
	179.74	178.451	219.169	204.833	174.586	205.699	223.985	179.83	196.208	204.488	214.174	201.732	164.792	207.305	210.469	183.028
	195.737	209.051	217.512	194.613	163.675	187.413	201.915	197.971	193.765	254.462	231.26	217.756	155.04	222.393	211.526	177.277
	165.265	172.691	212.638	204.59	174.688	209.811	205.439	194.124	181.521	219.031	215.264	220.53	178.237	252.624	221.913	199.011
	190.565	209.083	212.361	195.311	174.444	217.614	227.479	230.167	194.988	247.1	244.558	232.704	178.949	196.221	213.323	187.332
	184.286	201.272	231.507	219.309	187.411	234.378	243.35	224.162	178.934	285.082	234.74	222.889	194.395	276.951	233.057	208.5
	219.919	259.928	217.872	217.844	181.609	229.333	221.95	224.986	196.749	260.333	231.715	216.57	159.5	269.034	217.929	200.106
average	189.705	206.455	222.238	208.893	181.075	210.954	216.893	203.442	190.37	243.187	224.278	216.542	174.663	226.844	216.642	194.579

## Sheet: SDNN
	norm ctr	hypo crt	hiper ctr	recov ctr	norm AGB	hypo AGB	hiper AGB	recov AGB	norm low	hypo low	hiper low	recov low	norm high	hypo high	hiper high	recov high
	2.8381	3.6768	1.9567	5.4216	3.1139	3.4622	2.2701	2.3145	3.823	3.0829	3.0378	4.8275	5.4196	2.4608	3.4991	4.9235
	5.83944	4.5655	4.57561	8.05104	2.3869	11.6795	5.238	4.0155	3.8812	17.0677	3.7841	4.5509	6.1452	16.8918	3.7585	6.2374
	3.7925	5.0597	3.4093	4.3638	4.8989	5.9973	2.6194	5.1435	4.8251	5.4831	4.4949	3.8025	5.1609	7.5002	4.2065	5.7987
	4.8137	4.2675	2.5157	5.5089	5.3155	3.6369	1.8851	2.1001	5.08482	11.242	4.92031	5.29149	4.577	6.1025	4.3851	2.2701
	3.2812	1.1735	2.6382	2.6607	2.1639	3.1134	2.2296	3.394	3.0561	4.7613	3.4779	3.5914	4.88423	10.7415	4.45345	5.79248
	4.1883	3.5825	3.5089	5.5503	7.7468	5.4227	2.2187	4.2721	6.8112	15.2343	4.1028	4.5215	3.0814	5.3876	4.3039	8.7407
	3.7175	4.167	2.2902	3.8495	4.3496	8.9207	2.8433	7.0166	5.1256	16.7633	6.5348	9.8374	5.6432	23.4391	5.7811	5.8934
	3.8055	8.7734	4.3798	4.4728	3.8342	6.3898	2.4411	4.6613	3.8854	17.2109	3.7241	5.1957	4.6458	10.6984	3.7193	3.5117
average	4.03453	4.40824	3.1593	4.98483	4.22621	6.07781	2.71816	4.1147	4.56155	11.3557	4.25959	5.2023	4.94467	10.4027	4.26337	5.396

## Sheet: rMSSD
	norm ctr	hypo crt	hiper ctr	recov ctr	norm AGB	hypo AGB	hiper AGB	recov AGB	norm low	hypo low	hiper low	recov low	norm high	hypo high	hiper high	recov high
	2.7399	4.2915	1.9197	6.6565	2.7747	4.3788	2.2333	1.8759	3.3697	2.5702	2.7119	4.106	5.2926	1.9549	3.9462	3.901
	5.32382	4.0194	5.02981	8.451	2.0441	8.5013	4.4265	3.0871	2.1772	15.9106	3.652	3.2886	5.3589	14.6889	4.7105	6.3616
	4.2035	3.3698	3.5846	3.5728	3.6995	6.242	2.3735	5.242	4.1752	5.406	3.9471	3.0453	2.8023	6.9435	3.4084	4.5358
	3.6606	3.1364	1.8381	3.5808	3.4571	4.1464	1.7078	1.6803	3.86395	9.49655	4.97926	5.10562	3.7847	4.9605	4.1349	1.8505
	2.5594	1.1354	2.4319	1.8931	1.9062	3.5209	2.3387	3.6051	1.9934	5.354	3.1368	3.8343	4.05465	9.51263	4.53241	4.84404
	2.5859	3.7242	3.6091	3.0356	5.751	5.6264	2.4788	4.5768	4.9479	11.9753	3.8832	4.8734	2.0194	4.8234	2.764	8.6628
	3.6613	5.4808	2.053	4.4755	3.3474	4.9316	2.8886	6.1655	4.2817	12.1035	6.6804	6.9404	5.1185	21.0454	6.821	6.3363
	3.5086	7.9513	2.2406	5.3689	3.351	5.761	2.1937	3.6337	3.7915	11.8151	3.1391	5.0503	3.5483	7.1636	3.3939	2.5825
average	3.53038	4.1386	2.83835	4.62927	3.29137	5.38855	2.58011	3.7333	3.57507	9.32891	4.01622	4.53049	3.99742	8.8866	4.21391	4.88432

## Sheet: S|r
	norm ctr	hypo crt	hiper ctr	recov ctr	norm AGB	hypo AGB	hiper AGB	recov AGB	norm low	hypo low	hiper low	recov low	norm high	hypo high	hiper high	recov high
	1.03584	0.856763	1.01927	0.814482	1.12225	0.790673	1.01648	1.23381	1.13452	1.19948	1.12017	1.17572	1.024	1.25879	0.886701	1.26211
	1.09685	1.13587	0.909698	0.952673	1.1677	1.37385	1.18333	1.30074	1.78266	1.07273	1.03617	1.38384	1.14673	1.14997	0.797898	0.980477
	0.902224	1.50148	0.951096	1.2214	1.32421	0.960798	1.1036	0.981209	1.15566	1.01426	1.13879	1.24865	1.84167	1.08018	1.23416	1.27843
	1.315	1.36064	1.36864	1.53846	1.53756	0.877122	1.10382	1.24984	1.31597	1.1838	0.988161	1.0364	1.20934	1.23022	1.06051	1.22675
	1.28202	1.03356	1.08483	1.40547	1.13519	0.884263	0.95335	0.941444	1.53311	0.889298	1.10874	0.936651	1.2046	1.12919	0.982578	1.19579
	1.61967	0.961952	0.972237	1.8284	1.34704	0.963796	0.89507	0.933425	1.37658	1.27214	1.05655	0.927792	1.5259	1.11697	1.55713	1.00899
	1.01535	0.76029	1.11554	0.860127	1.2994	1.80889	0.984318	1.13804	1.19709	1.385	0.978205	1.41741	1.10251	1.11374	0.847544	0.930101
	1.08462	1.10339	1.95474	0.833094	1.1442	1.10915	1.11278	1.2828	1.02477	1.45669	1.18636	1.02879	1.3093	1.49344	1.09588	1.35981
average	1.16895	1.08924	1.17201	1.18176	1.25969	1.09607	1.04409	1.13266	1.31504	1.18417	1.07664	1.14441	1.29551	1.19656	1.0578	1.15531

## Sheet: TSP
	norm ctr	hypo crt	hiper ctr	recov ctr	norm AGB	hypo AGB	hiper AGB	recov AGB	norm low	hypo low	hiper low	recov low	norm high	hypo high	hiper high	recov high
	8.2954	12.3522	4.0094	28.1721	6.8592	10.3624	4.6544	5.0401	12.6213	19.0089	8.0169	22.7658	24.5442	35.4541	10.7599	23.4405
	24.5235	17.3924	11.9552	35.27	3.75289	61.8144	21.7875	11.7731	7.77526	162.482	12.3183	15.7068	25.1449	158.612	8.07193	25.3557
	16.4589	19.0685	8.2421	16.1816	19.449	33.1198	6.3273	26.929	22.0266	26.2006	19.5519	15.0195	33.5265	49.0128	13.4875	23.8015
	21.1883	20.2654	5.8048	18.4786	29.502	12.6681	2.7666	5.7395	25.5851	161.411	28.5731	34.841	20.449	23.7747	24.5016	4.0537
	12.6804	1.0098	6.0601	6.7365	4.2312	9.7346	4.5993	11.5661	8.4265	21.7122	9.1492	15.5806	24.3974	149.784	20.654	33.4178
	20.913	12.8002	11.3316	28.5105	61.6646	30.4998	4.3798	21.6917	20.8068	274.04	20.1382	21.4663	8.15256	52.5335	25.3184	57.1658
	12.8849	12.2846	4.1619	13.7791	15.3559	46.5907	6.04401	33.9686	22.2162	188.927	27.4771	77.3033	20.1006	250.518	20.9571	22.2592
	12.2751	60.344	10.8956	18.2352	16.927	34.7576	4.6506	22.6149	13.2708	252.9	10.8773	25.9671	20.7758	94.821	12.7059	14.038
average	16.1524	19.4396	7.80759	20.6705	19.7177	29.9434	6.90119	17.4154	16.5911	138.335	17.0128	28.5813	22.1364	101.814	17.057	25.4415

## Sheet: LF
	norm ctr	hypo crt	hiper ctr	recov ctr	norm AGB	hypo AGB	hiper AGB	recov AGB	norm low	hypo low	hiper low	recov low	norm high	hypo high	hiper high	recov high
	2.4185	1.4146	0.469	6.6104	1.215	1.531	0.4843	1.1126	2.7577	1.4015	1.2798	6.0872	5.5046	1.206	1.7062	7.1746
	2.77839	2.49448	1.88795	7.61416	1.19453	14.2476	5.81935	4.92914	1.67105	36.1094	5.00623	3.94178	9.12589	72.0688	2.15959	8.59056
	2.054	2.4922	1.7495	1.9133	4.71145	2.37925	1.5953	5.50735	3.8272	9.1103	5.7916	5.4527	7.0829	7.5051	3.2253	8.4731
	2.5274	3.7247	0.9021	1.8832	3.714	1.4518	0.5349	0.8852	5.67607	47.8402	8.54124	8.27225	4.7535	3.9649	2.7704	0.6523
	2.7106	0.1117	0.964	1.6865	0.9613	1.3023	0.3647	4.4101	1.6741	2.969	1.3208	1.8256	7.2958	64.6455	3.90601	8.78149
	2.7424	0.825	0.6045	6.2147	14.1942	6.4393	0.7283	3.0382	3.7211	79.8535	3.1442	2.4679	0.8413	8.9662	3.2609	25.4197
	1.8407	1.009	0.3442	3.4231	3.00125	10.028	1.71444	9.59973	8.64367	39.5093	8.91366	10.0802	6.41578	117.061	4.38935	5.87818
	2.3374	8.3214	3.0866	3.1451	4.4709	8.62897	2.2063	7.7464	4.805	91.6719	3.6937	9.2524	4.2211	16.0054	4.0726	4.1125
average	2.42617	2.54913	1.25098	4.06131	4.18283	5.75103	1.68095	4.65359	4.09699	38.5581	4.7114	5.9225	5.65511	36.4279	3.18629	8.6353

## Sheet: HF
	norm ctr	hypo crt	hiper ctr	recov ctr	norm AGB	hypo AGB	hiper AGB	recov AGB	norm low	hypo low	hiper low	recov low	norm high	hypo high	hiper high	recov high
	1.6829	4.0681	1.0416	12.2454	2.3169	4.6239	1.2192	1.1592	3.3918	3.6434	1.1644	5.4619	8.1247	0.8586	4.6139	5.4383
	6.87142	3.00296	5.0857	13.2756	0.737088	8.38933	3.44032	1.70386	0.693462	38.4659	2.73596	2.08949	7.16206	35.2103	3.5145	11.324
	6.126	2.9491	3.5555	4.2393	4.7351	8.5371	1.8954	10.6934	5.4777	7.2999	3.8145	3.2444	3.32376	18.9516	3.4601	7.3597
	3.5257	2.795	0.9113	3.228	3.274	4.0471	0.7519	1.0182	4.73833	25.4431	9.58364	9.40318	5.6337	6.3064	3.9265	0.8442
	2.0849	0.1736	1.723	0.9804	1.0495	3.8291	1.3943	3.7316	0.9703	10.7571	2.5393	4.5966	6.02895	30.5324	6.18447	8.59863
	1.9597	3.4827	4.1866	2.8975	10.7422	10.6202	1.5377	7.3569	5.8567	38.3411	3.9308	3.693	1.0614	7.3316	2.4663	18.9477
	4.5299	5.3557	1.1115	5.4256	2.16048	2.78649	1.90918	10.047	5.08886	19.7639	8.94768	8.89942	6.48592	50.6527	10.8179	8.71857
	3.0769	11.4452	0.9685	9.9706	3.1075	8.16053	1.154	4.5882	4.0071	18.754	2.366	6.2377	3.5564	11.7485	3.0964	1.9143
average	3.73218	4.15904	2.32296	6.5328	3.51535	6.37422	1.66275	5.0373	3.77803	20.3086	4.38529	5.45321	5.17211	20.199	4.76001	7.89318

## Sheet: LF|HF
	norm ctr	hypo crt	hiper ctr	recov ctr	norm AGB	hypo AGB	hiper AGB	recov AGB	norm low	hypo low	hiper low	recov low	norm high	hypo high	hiper high	recov high
	1.4371	0.34773	0.450269	0.539827	0.524408	0.331106	0.397228	0.9598	0.813049	0.384668	1.09911	1.11448	0.677514	1.40461	0.369796	1.31927
	0.40434	0.830674	0.371227	0.573545	1.62061	1.6983	1.69152	2.89293	2.40973	0.938737	1.82979	1.88648	1.2742	2.04681	0.614479	0.758614
	0.335292	0.845071	0.492055	0.451325	0.995005	0.278695	0.841669	0.515023	0.698687	1.248	1.51831	1.68065	2.13099	0.396014	0.932141	1.15128
	0.716851	1.33263	0.989905	0.583395	1.13439	0.358726	0.711398	0.869377	1.19791	1.88028	0.891231	0.879729	0.843762	0.628711	0.705565	0.772684
	1.30011	0.643433	0.559489	1.72022	0.91596	0.340106	0.261565	1.18183	1.72534	0.276004	0.520143	0.397163	1.21013	2.11727	0.631584	1.02127
	1.3994	0.236885	0.144389	2.14485	1.32135	0.606326	0.473629	0.412973	0.635358	2.08271	0.799888	0.668264	0.792632	1.22295	1.32218	1.34157
	0.406345	0.188397	0.309672	0.630916	1.38916	3.59879	0.897998	0.955481	1.69855	1.99907	0.996198	1.13268	0.989186	2.31105	0.40575	0.674214
	0.759661	0.727065	3.18699	0.315437	1.43874	1.0574	1.91187	1.68833	1.19912	4.88811	1.56116	1.4833	1.1869	1.36234	1.31527	2.14831
average	0.844887	0.643986	0.812999	0.869939	1.16745	1.03368	0.898359	1.18447	1.29722	1.7122	1.15198	1.15534	1.13816	1.43622	0.787096	1.1484
